# Supplementary material for: Endangered shark species traded as “cação” in São Paulo during the COVID-19 lockdown: DNA-barcoding a snapshot of products
Source: Mol Biol Rep. 2023 Oct 29;50(12):9985–92. doi: 10.1007/s11033-023-08876-6 (PMC10676306; doi:10.1007/s11033-023-08876-6)
Supplement: Supplementary file 1 — Supplementary file1 (XLSX 142 KB) [file 11033_2023_8876_MOESM1_ESM.xlsx]

## Sheet: Supplementary material Samples
Samples' information (name, location of collection, retailer type, date of purchase, fresh/frozen and price/Kg), primer used, sequence size, edited sequence, highest BOLD and BlastN match, final species identification, and IUCN and ICMBio classification
Sample name	Location	Retailer type	Date purchase	Fresh or Frozen	Price/Kg	Primer (forward or reverse)	Base pairs sequence size	Edited sequence	Highest BOLD match	Highest BlastN match	Final species identification	IUCN (2020) classification	ICMBio (2018) classification
BR01	São Paulo (SP)	Seafood wholesaler	2020-06-06	Fresh	R$ 9.00	Forward	128	GCCCTGTATTTATCTTTGGTGCATGAGCAGGAATGGTAGGAACAGCCCTAAGCCTTTTAATTCGTGCCGAACTGGGTCAGCCTGGTTCCCTCCTAGGGGATGATCAGATTTATAATGTTATTGTAACC	Isurus oxyrinchus	Isurus oxyrinchus	Isurus oxyrinchus	EN	NT
BR02	São Paulo (SP)	Seafood wholesaler	2020-06-06	Fresh	R$ 9.00	Forward	126	CTTTACCTAATTTTTGGtGCATGAGCAGGTATAGTTGGGACAGCCCTAAGCCTCCTAATTCGAGCTGAACTTGGGCAACCTGGATCTCTTTTAGGAGATGATCAGATTTATAATGTAATTGTAACC	Prionace glauca	Prionace glauca	Prionace glauca	NT	NT
BR03	São Paulo (SP)	Seafood wholesaler	2020-06-06	Fresh	R$ 9.00	Forward	599	TTCTAATTCGCGCCGAACTGGGTCAGCCAGGTTCTCTTCTAGGGGACGATCAGATTTATAATGTTATTGTAACCGCCCATGCATTTGTAATGATTTTCTTCATGGTAATGCCCGTGATAATTGGGGGCTTTGGGAACTGACTGGTGCCTTTAATGATCGGTGCACCCGATATGGCCTTCCCCCGAATAAACAACATGAGCTTCTGACTCCTCCCCCCTTCTTTTCTCTTACTGCTAGCCTCAGCCGGGGTTGAATCAGGGGCTGGAACTGGCTGGACAGTTTACCCTCCCCTAGCTGGTAACTTAGCACATGCTGGGGCATCTGTTGACTTAGCTATCTTCTCCCTTCACCTAGCAGGTATCTCGTCAATTCTGGCCTCTATTAACTTCATCACAACAA…	Isurus paucus	Isurus paucus	Isurus paucus	EN	DD
BR04	São Paulo (SP)	Seafood wholesaler	2020-06-06	Frozen	R$ 11.00	Forward	601	CCTCCTAATTCGAGCTGAACTTGGGCAACCTGGATCTCTTTTAGGAGATGATCAGATTTATAATGTAATTGTAACCGCCCACGCTTTTGTAATNNTATTTTTTATGGTTATACCAATCATAATTGGTGGTTTCGGAAATTGACTAGTTCCTTTAATAATTGGAGCACCAGATATAGCCTTCCCACGAATAAATAACATAAGCTTCTGACTTCTTCCACCATCATGTCTTCTCCTCCTCGCCTCTGCTGGAGTTGAAGCCGGAGCAGGTACTGGTTGAACAGTTTATCCTCCATTAGCTAGTAACCTAGCACATGCTGGACCATCTGTTGATTTAGCTATTTTCTCTCTTCACTTAGCCGGTATTTCATCAATTTTAGCTTCAATTAACTTTATTACAAC…	Prionace glauca	Prionace glauca	Prionace glauca	NT	NT
BR05	São Paulo (SP)	Seafood wholesaler	2020-06-06	Frozen	R$ 10.00	Forward	538	CCTCCTAATTCGAGCTGAACTTGGGCAACCTGGATCTCTTTTAGGAGATGATCAGATTTATAATGTAATTGTAACCGCCCACGCTTTTGTAATAATATTTTTTATGGTTATACCAATCATAATTGGTGGTTTCGGAAATTGACTAGTTCCTTTAATAATTGGAGCACCAGATATAGCCTTCCCACGAATAAATAACATAAGCTTCTGACTTCTTCCACCATCATNTCTTCTCCTCCTCGCCTCTGCTGGAGTTGAAGCCGGAGCAGGTACTGGTTGAACAGTTTATCCTCCATTAGCTAGTAACCTAGCACATGCTGGACCATCTGTTGATTTAGCTATTTTCTCTCTTCACTTAGCCGGTATTTCATCAATTTTAGCTTCAATTAACTTTATTACAAC…	Prionace glauca	Prionace glauca	Prionace glauca	NT	NT
BR06	São Paulo (SP)	Seafood wholesaler	2020-06-06	Frozen	R$ 10.00	Forward	127	CCTTTACCTAATTTTTGGTGCATGAGCAGGTATAGTTGGGACAGCCCTAAGCCTCCTAATTCGAGCTGAACTTGGGCAACCTGGATCTCTTTTAGGAGATGATCAGATTTATAATGTAATTGTAACC	Prionace glauca	Prionace glauca	Prionace glauca	NT	NT
BR08	São Paulo (SP)	Fishmonger / food market	2020-06-06	Frozen	R$ 26.00	Forward	126	CTTTACCTAATTTTTGGTGCATGAGCAGGTATAGTTGGGACAGCCCTAAGCCTTCTAATTCGAGCTGAACTTGGGCAACCTGGATCTCTTTTAGGAGATGATCAGATTTATAATGTAATTGTAACC	Prionace glauca	Prionace glauca	Prionace glauca	NT	NT
BR09	São Paulo (SP)	Fishmonger	2020-06-06	Fresh	R$ 42.00	Forward	126	CTTTACCTAATTTTTGGTGCATGAGCAGGTATAGTTGGGACAGCCCTAAGCCTCCTAATTCGAGCTGAACTTGGGCAACCTGGATCTCTTTTAGGAGATGATCAGATTTATAATGTAATTGTAACC	Prionace glauca	Prionace glauca	Prionace glauca	NT	NT
BR10	Santos (SP)	Seafood wholesaler	2020-06-06	Fresh	R$ 17.99	Forward	112	GGGAGCATGAGCAGGTATAGTTGGGACAGCCCTAAGCCTCCTAATTCGAGCTGAACTTGGGCAACCTGGATCTCTTTTAGGAGATGATCAGATTTATAATGTAATTGTAACC	Prionace glauca	Prionace glauca	Prionace glauca	NT	NT
BR11	Santos (SP)	Seafood wholesaler	2020-06-06	Fresh	R$ 18.00	Forward	132	GGGCCCCTTTACCTAATTTTTGGTGCATGAGCAGGTATAGTTGGGACAGCCCTAAGCCTCCTAATTCGAGCTGAACTTGGGCAACCTGGATCTCTTTTAGGAGATGATCAGATTTATAATGTAATTGTAACC	Prionace glauca	Prionace glauca	Prionace glauca	NT	NT
BR12	Santos (SP)	Seafood wholesaler	2020-06-06	Fresh	R$ 18.00	Forward	131	GGCCCCTTTACCTAATTTTTGGTGCATGAGCAGGTATAGTTGGGACAGCCCTAAGCCTCCTAATTCGAGCTGAACTTGGGCAACCTGGATCTCTTTTAGGAGATGATCAGATTTATAATGTAATTGTAACC	Prionace glauca	Prionace glauca	Prionace glauca	NT	NT
BR13	Santos (SP)	Seafood wholesaler	2020-06-06	Frozen	R$ 20.00	Forward	127	CCTTTtCCTAATTTTTGGTGCATGAGCAGGTATAGTTGGGACAGCCCTAAGCCTCCTAATTCGAGCTGAACTTGGGCAACCTGGATCTCTTTTAGGAGATGATCAGATTTATAATGTAATTGTAACC	Prionace glauca	Prionace glauca	Prionace glauca	NT	NT
BR14	Santos (SP)	Seafood wholesaler	2020-06-06	Fresh	R$ 18.00	Forward	132	GGCCCCCTTTACCTAATTTTTGGTGCATGAGCAGGTATAGTTGGGACAGCCCTAAGCCTCCTAATTCGAGCTGAACTTGGGCAACCTGGATCTCTTTTAGGAGATGATCAGATTTATAATGTAATTGTAACC	Prionace glauca	Prionace glauca	Prionace glauca	NT	NT
BR15	Santos (SP)	Seafood wholesaler	2020-06-06	Fresh	R$ 18.00	Forward	127	CCTTTACCTAATTTTTGGTGCATGAGCAGGTATAGTTGGGACAGCCCTAAGCCTCCTAATTCGAGCTGAACTTGGGCAACCTGGATCTCTTTTAGGAGATGATCAGATTTATAATGTAATTGTAACC	Prionace glauca	Prionace glauca	Prionace glauca	NT	NT
BR16	Santos (SP)	Seafood wholesaler	2020-06-06	Fresh	R$ 17.90	Forward	113	TGGGTGCATGAGCAGGTATAGTTGGGACgGCCCTNAGCCTCCTAATTCGAGCTGAACTTGGGCAACCTGGATCTCTTTTAGGAGATGATCAGATTTATAATGTAATTGTAACC	Prionace glauca	Prionace glauca	Prionace glauca	NT	NT
BR17	Santos (SP)	Seafood wholesaler	2020-06-06	Fresh	R$ 18.00	Forward	111	GGTGCATGAGCAGGTATAGTTGGGACaGCCCTAAGCCTCCTAATTCGAGCTGAACTTGGGCAACCTGGATCTCTTTTAGGAGATGATCAGATTTATAATGTAATTGTAACC	Prionace glauca	Prionace glauca	Prionace glauca	NT	NT
BR18	Santos (SP)	Seafood wholesaler	2020-06-06	Fresh	R$ 19.00	Forward	605	TGGGCCTTCTAATTCGCGCCGAACTGGGTCAGCCAGGTTCTCTTCTAGGGGACGATCAGATTTATAATGTTATTGTAACCGCCCATGCATTTGTAATGATTTTCTTCATGGTAATGCCCGTGATAATTGGGGGCTTTGGGAACTGACTGGTGCCTTTAATGATCGGTGCACCCGATATGGCCTTCCCCCGAATAAACAACATGAGCTTCTGACTCCTCCCCCCTTCTTTTCTCTTACTGCTAGCCTCAGCCGGGGTTGAATCAGGGGCTGGAACTGGCTGGACAGTTTACCCTCCCCTAGCTGGTAACTTAGCACATGCTGGGGCATCTGTTGACTTAGCTATCTTCTCCCTTCACCTAGCAGGTATCTCGTCAATTCTGGCCTCTATTAACTTCATCA…	Isurus paucus	Isurus paucus	Isurus paucus	EN	DD
BR19	Santos (SP)	Seafood wholesaler	2020-06-06	Frozen	R$ 28.00	Forward	540	GGGCCGCCTAATTCGAGCTGAACTTGGGCAACCTGGATCTCTTTTAGGAGATGATCAGATTTATAATGTAATTGTAACCGCCCACGCTTTTGTAATNTTATTTTTTATGGTTATACCAATCATAATTGGTGGTTTCGGAAATTGACTAGTTCCTTTAATAATTGGAGCACCAGATATAGCCTTCCCACGAATAAATAACATAAGCTTCTGACTTCTTCCACCATCATGTCTTCTCCTCCTCGCCTCNGCTGGAGTTGAAGCCGGAGCAGGTACTGGTTGAACAGTTTATCCTCCATTAGCTAGTAACCTAGCACATGCTGGACCATCTGTTGATTTAGCTATTTTCTCTCTTCACTTAGCCGGTATTTCATCNATTTTAGCTTCAATTAACTTTATTAC…	Prionace glauca	Prionace glauca	Prionace glauca	NT	NT
BR20	Santos (SP)	Seafood wholesaler	2020-06-06	Fresh	R$ 28.00	Forward	130	CCCCTTTACCTAATTTTTGGTGCATGAGCAGGTATAGTTGGGACAGCCCTAAGCCTCCTAATTCGAGCTGAACTTGGGCAACCTGGATCTCTTTTAGGAGATGATCAGATTTATAATGTAATTGTAACCG	Prionace glauca	Prionace glauca	Prionace glauca	NT	NT
BR21	Santos (SP)	Seafood wholesaler	2020-06-06	Fresh	R$ 20.00	Forward	108	GcATGAGCAGGTATAGTTGGGACAGCCCTAAGCCTCCTAATTCGAGCTGAACTTGGGCAACCTGGATCTCTTTTAGGAGATGATCAGATTTATAATGTAATTGTAACCG	Prionace glauca	Prionace glauca	Prionace glauca	NT	NT
BR22	Santos (SP)	Seafood wholesaler	2020-06-06	Fresh	R$ 25.00	Forward	124	TTTACTAATTTTTGGTGCATGAGCAGGTATAGTTGGAACNGCCCTAAGTCTTCTAATTCGAGCTGAGCTTGGACAACCTGGATCACTTTTAGGGGATGATCAGATTTACAATGTAATCGTAACC	Carcharhinus falciformis - 100% Carcharhinus brachyurus - 100%	Carcharhinus brachyurus	Carcharhinus spp.	VU	DD
						Reverse	183	ACGAGGAANTTCCATTTCCCAATATCAAACACCATTATTTGTTTGATCTATTCTTGTAACCACTATTCTTCTCCTCCTATCACTTCCAGTTCTTGCAGCAGGGATTACAATATTACTTACAGATCGTAACCTTAATACTACATTCTTTGATCCTGCAGNTgGAGGAAGCCCANTCCTTTATCA	Carcharhinus falciformis	Carcharhinus falciformis	Carcharhinus falciformis	VU	NT
BR23	Bertioga (SP)	Fishmonger	2020-06-20	Fresh	R$ 45.00	Forward	111	GGTGCCTGAGCaGGTATAGTTGGAACGGCCCTGAGTCTCCTAATTCGAGCTGAACTTGGACAACCTGGATCTCTTTTAGGAGATGATCAGATTTATAATGTAATCGTAACC	Triaenodon obesus	Carcharhinus signatus	Carcharhinus signatus	EN	VU
						Reverse	148	TTCAAACACCATTATTTGTTTGATCTATTCTTGTAACTACTATTCTCcTTCTCCTTTCACTTCCAGTTCTTGCAGCNaGGGATTACNAATACTACTTACAGATCGTAACNTTAATACTACATTCTTTGATCCTGCAGGTGGAGGAGAT	Carcharhinus signatus	Carcharhinus signatus	Carcharhinus signatus	EN	VU
BR24	Bertioga (SP)	Supermarket	2020-06-20	Frozen	R$ 20.60	Forward	131	CCCCTTTACCTAATTTTTGGTCAGCATGAGCAGGTATAGTTGGGACAGCCCTAAGCCTCCTAATTCGAGCTGAACTTGGGCAACCTGGATCTCTTTTAGGAGATGATCAGATTTATAATGTAATTGTAACC	Prionace glauca	Prionace glauca	Prionace glauca	NT	NT
BR25	Bertioga (SP)	Seafood wholesaler	2020-06-20	Fresh	R$ 30.00	Forward	111	GGTGCATGAGCAGGTATAGTTGGGACAGCCCTAAGCCTCCTAATTCGAGCTGAACTTGGGCAACCTGGATCTCTTTTAGGAGATGATCAGATTTATAATGTAATTGTAACC	Prionace glauca	Prionace glauca	Prionace glauca	NT	NT
BR26	Bertioga (SP)	Seafood wholesaler	2020-06-20	Fresh	R$ 30.00	Forward	110	TGCATGGAGCAGGTATAGTTGGGACAGCCCTAAGCCTCCTAATTCGAGCTGAACTTGGGCAACCTGGATCTCTTTTAGGAGATGATCAGATTTATAATGTAATTGTAACC	Prionace glauca	Prionace glauca	Prionace glauca	NT	NT
BR27	Bertioga (SP)	Seafood wholesaler	2020-06-20	Fresh	R$ 25.00	Forward	644	TTNTTCTTTGCCCNNTGAGNGGGATANTATGANCNGGGNCTGGGCCTTCTAATTCGAGCTGAACTAGGACAACCCGGATCACTCCTAGGAGATGATCAGATCTATAATGTTATTGTAACCGCCCATGCATTTGTAATAATTTTCTTCATGGTTATACCTGTAATAATTGGTGGATTCGGAAACTGACTAGTGCCCTTAATAATTGGTGCACCAGACATAGCCTTCCCCCGAATAAACAATATAAGCTTTTGACTTCTTCCCCCCTCTTTTCTTTTACTCCTAGCTTCAGCTGGAGTCGAAGCTGGAGCCGGCACCGGTTGAACGGTGTATCCTCCTTTAGCCGGTAACTTAGCCCATGCCGGAGCATCCGTTGACTTAGCTATCTTTTCTCTTCATTTA…	Carcharias taurus	Carcharias taurus	Carcharias taurus	VU (Global) CR (SW Atlantic Population)	CR
BR28	Bertioga (SP)	Seafood wholesaler	2020-06-20	Fresh	R$ 29.00	Forward	130	CCCCCTTTACCTAATTTTTGGTGCATGAGCAGGTATAGTTGGGACAGCCCTAAGCCTCCTAATTCGAGCTGAACTTGGGCAACCTGGATCTCTTTTAGGAGATGATCAGATTTATAATGTAATTGTAACC	Prionace glauca	Prionace glauca	Prionace glauca	NT	NT
BR30	Bertioga (SP)	Seafood wholesaler	2020-06-20	Fresh	R$ 28.00	Forward	606	CTGNGCCTTTTAATTCGTGCCGAACTAGGTCAGCCTGGTTCCCTCCTAGGGGATGATCAGATTTATAATGTTATTGTAACCGCCCATGCATTTGTAATAATTTTCTTTATGGTTATGCCCGTAATAATTGGAGGCTTTGGAAATTGACTAGTGCCTTTAATGATCGGAGCACCAGACATAGCCTTCCCCCGAATAAATAACATAAGTTTCTGGCTCCTACCCCCTTCTTTCCTTTTACTCTTAGCCTCAGCCGGAGTTGAGTCAGGAGCCGGCACTGGTTGAACAGTCTACCCTCCCCTAGCTGGCAACTTAGCACACGCCGGAGCATCTGTTGATCTAGCCATTTTCTCCCTCCACCTGGCTGGTATCTCGTCCATCCTAGCTTCCATTAACTTCATT…	Isurus oxyrinchus	Isurus oxyrinchus	Isurus oxyrinchus	EN	NT
BR-A	São Paulo (SP)	Supermarket	2020-05-26	Frozen	R$ 29.90	Forward	125	TTTACCTAATTTTTGGTGCATGAGCAGGTATAGTTGGGACAGCCCTAAGCCTCCTAATTCGAGCTGAACTTGGGCAACCTGGATCTCTTTTAGGAGATGATCAGATTTATAATGTAATTGTAACC	Prionace glauca	Prionace glauca	Prionace glauca	NT	NT
BR-B	São Paulo (SP)	Fishmonger	2020-05-27	Frozen	R$ 66.00	Forward	516	GGGCCNCCTAATTCGANNTGAACTTGGGCAACCTGGATCTCTTTTAGGAGATGATCAGATTTATAATGTAATTGTAACCGCCCACGCTTTTGTAATCTTATTNTTTATGGTTATACCAATCATAATTGGTGGNTTCGGAAATTGACTAGTTCCTTTAATAATTGGAGCACCAGATATAGCCTTCCCACGAATAAATAACATAAGCTTCTGACTTCTTCCACCATCATTTCTTCTCCTCCTCGCCTCTGCTGGAGTTGAAGCCGGAGCAGGTACTGGTTGAACAGTTTATCCTCCATTAGCTAGTAACCTAGCACATGCTGGACCATCTGTTGATTTAgCTATTTTCTCTCTTCACTTAGCCGGTATTTCATCAATTTTAGCTTCAATTAACTTTATTAC…	Prionace glauca	Prionace glauca	Prionace glauca	NT	NT
BR-C	São Paulo (SP)	Fishmonger	2020-05-29	Frozen	R$ 25.49	Forward	132	TGGCNCCTTTACCTAATTTTTGGTGcATGAGCAGGTATAGTTGGGACAGCCCTAAGCCTCCTAATTCGAGCTGAACTTGGGCAACCTGGATCTCTTTTAGGAGATGATCAGATTTATAATGTAATTGTAACC	Prionace glauca	Prionace glauca	Prionace glauca	NT	NT
BR-E	São Paulo (SP)	Fishmonger	2020-05-29	Frozen	R$ 23.96	Forward	606	CTGGGCCTCCTAATTCGAGCTGAACTTGGGCAACCTGGATCTCTTTTAGGAGATGATCAGATTTATAATGTAATTGTAACCNNNNNNNNNNNNNNNNNNNNATTTTTTATGGTTATaCCAATCATAATTGGTGGTTTCGGAAATTGACTANTTCCTTTAATAATTGGAGCACCAGATATAGCCTTCCCACGAATAAATAACATAAGCTTCTGACTTCTTCCACCATCATTTCTTCTCCTCCTCGCCTCTGCTGGAGTTGAAGCCGGAGCAGGTACTGGTTGAACAGTTTATCCTCCATTAGCTAGTAACCTAGCACATGCTGGACCATCTGTTGATTTAGCTATTTTCTCTCTTCACTTAGCCGGTATTTCATCAATTTTANCTTCAATTAACTTTATT…	Prionace glauca	Prionace glauca	Prionace glauca	NT	NT
BR-F	São Paulo (SP)	Supermarket	2020-05-30	Frozen	R$ 36.99	Forward	131	GGCCCCTTTACCTAATTTTTGGTGcATGAGCAGGTATAGTTGGGACAGCCCTAAGCCTCCTAATTCGAGCTGAACTTGGGCAACCTGGATCTCTTTTAGGAGATGATCAGATTTATAATGTAATTGTAACC	Prionace glauca	Prionace glauca	Prionace glauca	NT	NT
BR-G	São Paulo (SP)	Fishmonger / food market	2020-05-31	Frozen	R$ 26.00	Forward	131	ATGGCCCCTTTACCTAATTTTTGGTGcATGAGCAGGTATAGTTGGGACAGCCCTAAGCCTCCTGATTCGAGCTGAACTTGGGCAACCTGGATCTCTTTTAGGAGATGATCAGATTTATAATGTAATTGTAA	Prionace glauca	Prionace glauca	Prionace glauca	NT	NT
BR-H	São Paulo (SP)	Fishmonger	2020-06-01	Frozen	R$ 36.99	Forward	127	CCTTTACCTAATTTTTGTGCATGAGCAGGTATAGTTGGGACaGCCCTAAGCCTCCTAATTCGAGCTGAACTTGGGCAACCTGGATCTCTTTTAGGAGATGATCAGATTTATAATGTAATTGTAACCG	Prionace glauca	Prionace glauca	Prionace glauca	NT	NT

## Sheet: Supplementary material BOLD
BOLD sample ID (species level database) and other species matches. Searches conducted 15/08/2022. Barcode sequence generated from each product is included in the samples worksheet tab
Sample Name	Top BOLD Match	Identity %	Common Name	Other species matches >98%	Tree Based Identification
BR01	Isurus oxyrinchus	1	Shortfin mako	none (above 98%)	Isurus oxyrinchus
BR02	Prionace glauca	1	Blue shark	none (above 98%)	Prionace glauca
BR03	Isurus paucus	1	Longfin mako	none (above 98%)	Isurus paucus
BR04	Prionace glauca	0.997	Blue shark	none (above 98%)	Prionace glauca
BR05	Prionace glauca	1	Blue shark	none (above 98%)	Prionace glauca
BR06	Prionace glauca	1	Blue shark	none (above 98%)	Prionace glauca
BR08	Prionace glauca	1	Blue shark	none (above 98%)	Prionace glauca
BR09	Prionace glauca	1	Blue shark	none (above 98%)	Prionace glauca
BR10	Prionace glauca	1	Blue shark	none (above 98%)	Prionace glauca
BR11	Prionace glauca	1	Blue shark	none (above 98%)	Prionace glauca
BR12	Prionace glauca	1	Blue shark	none (above 98%)	Prionace glauca
BR13	Prionace glauca	1	Blue shark	none (above 98%)	Prionace glauca
BR14	Prionace glauca	1	Blue shark	none (above 98%)	Prionace glauca
BR15	Prionace glauca	1	Blue shark	none (above 98%)	Prionace glauca
BR16	Prionace glauca	1	Blue shark	none (above 98%)	Prionace glauca
BR17	Prionace glauca	1	Blue shark	none (above 98%)	Prionace glauca
BR18	Isurus paucus	1	Longfin mako	none (above 98%)	Isurus paucus
BR19	Prionace glauca	0.9977	Blue shark	none (above 98%)	Prionace glauca
BR20	Prionace glauca	1	Blue shark	none (above 98%)	Prionace glauca
BR21	Prionace glauca	1	Blue shark	none (above 98%)	Prionace glauca
BR22	Forward primer Carcharhinus spp. Reverse primer Carcharhinus falciformis	Forward primer 100% Reverse primer 100%	Requiem Silky shark	Forward primer Carcharhinus falciformis - 100%; Carcharhinus brachyurus - 100%	Carcharhinus falciformis
BR23	Forward primer < 99 % homology Reverse primer Carcharhinus signatus	Forward primer > 98% Reverse primer 100%	Requiem/Whaler Night shark	Forward primer Triaenodon obesus - 98.72%; Carcharhinus signatus - 98.2%	Carcharhinus signatus
BR24	Prionace glauca	1	Blue shark	none (above 98%)	Prionace glauca
BR25	Prionace glauca	1	Blue shark	none (above 98%)	Prionace glauca
BR26	Prionace glauca	1	Blue shark	none (above 98%)	Prionace glauca
BR27	Carcharias taurus	1	Sandtiger	none (above 98%)	Carcharias taurus
BR28	Prionace glauca	1	Blue shark	none (above 98%)	Prionace glauca
BR30	Isurus oxyrinchus	1	Shortfin mako	none (above 98%)	Isurus oxyrinchus
BR-A	Prionace glauca	1	Blue shark	none (above 98%)	Prionace glauca
BR-B	Prionace glauca	1	Blue shark	none (above 98%)	Prionace glauca
BR-C	Prionace glauca	1	Blue shark	none (above 98%)	Prionace glauca
BR-E	Prionace glauca	1	Blue shark	none (above 98%)	Prionace glauca
BR-F	Prionace glauca	1	Blue shark	none (above 98%)	Prionace glauca
BR-G	Prionace glauca	1	Blue shark	none (above 98%)	Prionace glauca
BR-H	Prionace glauca	1	Blue shark	none (above 98%)	Prionace glauca

## Sheet: Supplementary material BlastN
BlastN sample ID (species level database) and other species matches. Searches conducted 15/08/2022. Barcode sequence generated from each product is included in the samples worksheet tab
Sample Name	Top BlastN Match	Identity %	Common Name	Other species matches >98%	Tree Based Identification
BR01	Isurus oxyrinchus	1	Shortfin mako	none (in top 5000 above 98%)	Isurus oxyrinchus
BR02	Prionace glauca	1	Blue shark	Carcharodon carcharias - 100%*	Prionace glauca
BR03	Isurus paucus	1	Longfin mako	none (in top 5000 above 98%)	Isurus paucus
BR04	Prionace glauca	1	Blue shark	Carcharodon carcharias - 99%*	Prionace glauca
BR05	Prionace glauca	0.9963	Blue shark	none (in top 5000 above 98%)	Prionace glauca
BR06	Prionace glauca Carcharodon carcharias	100% 100%	Blue shark Great white	none (in top 5000 above 98%)	Prionace glauca
BR08	Prionace glauca	0.9921	Blue shark	none (in top 5000 above 98%)	Prionace glauca
BR09	Prionace glauca	1	Blue shark	none (in top 5000 above 98%)	Prionace glauca
BR10	Prionace glauca	0.991	Blue shark	none (in top 5000 above 98%)	Prionace glauca
BR11	Prionace glauca	1	Blue shark	Carcharodon carcharias - 99.24%*	Prionace glauca
BR12	Prionace glauca	1	Blue shark	Carcharodon carcharias - 99.24%*	Prionace glauca
BR13	Prionace glauca	1	Blue shark	Carcharodon carcharias - 99.21%*	Prionace glauca
BR14	Prionace glauca	1	Blue shark	Carcharodon carcharias - 99.24%*	Prionace glauca
BR15	Prionace glauca	1	Blue shark	none (in top 5000 above 98%)	Prionace glauca
BR16	Prionace glauca	1	Blue shark	Carcharodon carcharias - 99.10%*	Prionace glauca
BR17	Prionace glauca	1	Blue shark	none (in top 5000 above 98%)	Prionace glauca
BR18	Isurus paucus	1	Longfin mako	none (in top 5000 above 98%)	Isurus paucus
BR19	Prionace glauca	0.985	Blue shark	none (in top 5000 above 98%)	Prionace glauca
BR20	Prionace glauca Carcharodon carcharias	100% 100%	Blue shark Great white	none (in top 5000 above 98%)	Prionace glauca
BR21	Prionace glauca	1	Blue shark	none (in top 5000 above 98%)	Prionace glauca
BR22	Forward primer Carcharhinus spp. Reverse primer Carcharhinus falciformis	Forward primer 100% Reverse primer 99.35%	Requiem Silky shark	Forward primer Carcharhinus brachyurus - 99.16%; Carcharhinus falciformis - 98.40%; Reverse primer none (in top 5000 above 98%)	Carcharhinus falciformis
BR23	Forward primer Carcharhinus signatus Reverse primer Carcharhinus signatus	Forward primer 98.21% Reverse primer 97.96%	Night shark	none (in top 5000 above 98%)	Carcharhinus signatus
BR24	Prionace glauca	1	Blue shark	Carcharodon carcharias - 98.46%*	Prionace glauca
BR25	Prionace glauca Carcharodon carcharias	100% 100%	Blue shark Great white	none (in top 5000 above 98%)	Prionace glauca
BR26	Prionace glauca Carcharodon carcharias	100% 100%	Blue shark Great white	none (in top 5000 above 98%)	Prionace glauca
BR27	Carcharias taurus	1	Sandtiger	none (in top 5000 above 98%)	Carcharias taurus
BR28	Prionace glauca	1	Blue shark	none (in top 5000 above 98%)	Prionace glauca
BR30	Isurus oxyrinchus	1	Shortfin mako	none (in top 5000 above 98%)	Isurus oxyrinchus
BR-A	Prionace glauca	1	Blue shark	none (in top 5000 above 98%)	Prionace glauca
BR-B	Prionace glauca	0.9863	Blue shark	none (in top 5000 above 98%)	Prionace glauca
BR-C	Prionace glauca	1	Blue shark	none (in top 5000 above 98%)	Prionace glauca
BR-E	Prionace glauca	0.9938	Blue shark	none (in top 5000 above 98%)	Prionace glauca
BR-F	Prionace glauca	1	Blue shark	none (in top 5000 above 98%)	Prionace glauca
BR-G	Prionace glauca	1	Blue shark	Carcharodon carcharias - 98.47%*	Prionace glauca
BR-H	Prionace glauca	0.9922	Blue shark	none (in top 5000 above 98%)	Prionace glauca
* This identification to a single record of Carcharodon carcharias in Blast is dicounted as a mis-identification. Phylogenetic analysis in BOLD (which does not include the white shark barcode, perhaps due to better curation in Barcode of Life), clearly shows this sequence, highlighted in red, clustering with numerous blue shark records and not with other great white sequences.

## Sheet: Species status graph
		B. centroura	H. americanus	I. oxyrinchus	I.paucus	P.glauca	C. falciformis	C. taurus	C. signatus
IUCN
	DD
	NT		1			28
	VU	1					2	1
	EN			2	2				1
	CR
IUCMBio
	DD	1	1		2
	NT			2		28	2
	VU								1
	EN
	CR							1
IUCN
	Data Deficient	0		0
	Near Threatened	76.3158		29
	Vulnerable	10.5263		4
	Endangered	13.1579		5
	Critically Endangered	0
IUCMBio
	Data Deficient	10.5263		4
	Near Threatened	84.2105		32
	Vulnerable	2.63158		1
	Critically Endangered	2.63158		1

## Sheet: Samples graph
Species	Number of samples
P. glauca	28
C. falciformis	2
I. oxyrinchus	2
I. paucus	2
C. signatus	1
C. taurus	1
B. centroura	1
H. americanus	1
